# Supplementary material for: Development of a Real-Time PCR Assay for the Detection of Francisella spp. and the Identification of F. tularensis subsp. mediasiatica
Source: Microorganisms. 2024 Nov 16;12(11):2345. doi: 10.3390/microorganisms12112345 (PMC11596666; doi:10.3390/microorganisms12112345)
Supplement: Supplementary file 1 [file microorganisms-12-02345-s001.zip]

Archive with 4 entries (4 files):
- Figure S1 probit analys.pdf
- Figure S2 Specificity on the collection of F. tularensis.pdf
- Table S2-Metadata strain mediasiatica with complete genome.xlsx
- TableS1 _DNAs for specificity and sensitivity-1.xlsx
