# Supplementary material for: Development of a Real-Time PCR Assay for the Detection of Francisella spp. and the Identification of F. tularensis subsp. mediasiatica
Source: Microorganisms. 2024 Nov 16;12(11):2345. doi: 10.3390/microorganisms12112345 (PMC11596666; doi:10.3390/microorganisms12112345)
Supplement: Supplementary file 1 [file microorganisms-12-02345-s001.zip › Table S2-Metadata strain mediasiatica with complete genome.xlsx]

## Sheet: Table S2
Accession # GenBank	Strain	Collection date	Country	Sublineage
CP130000	Francisella tularensis subsp. mediasiatica strain 2023 Sample 538	1968	Kazakhstan	M.I
CP000915	Francisella tularensis subsp. mediasiatica FSC147	1965	Kazakhstan	M.I
CP130001	Francisella tularensis subsp. mediasiatica strain 2023 Sample 540	1968	Kazakhstan	M.I
CP129999	Francisella tularensis subsp. mediasiatica strain 2023 Sample 537	2012	Russia	M.II
CP129998	Francisella tularensis subsp. mediasiatica strain 2023 Sample 535	2012	Russia	M.II
CP130004	Francisella tularensis subsp. mediasiatica strain 2023 Sample 543	1960	Uzbekistan	M.III
CP130003	Francisella tularensis subsp. mediasiatica strain 2023 Sample 542	1960	Uzbekistan	M.III
CP130002	Francisella tularensis subsp. mediasiatica strain 2023 Sample 541	1960	Uzbekistan	M.III
