# Supplementary material for: Development of a Real-Time PCR Assay for the Detection of Francisella spp. and the Identification of F. tularensis subsp. mediasiatica
Source: Microorganisms. 2024 Nov 16;12(11):2345. doi: 10.3390/microorganisms12112345 (PMC11596666; doi:10.3390/microorganisms12112345)
Supplement: Supplementary file 1 [file microorganisms-12-02345-s001.zip › TableS1 _DNAs for specificity and sensitivity-1.xlsx]

## Sheet: Table S1
Family	Species	Strain	Genotype	Amount of ng in reaction	Ct (cycle threshold) in qPCR for subspecies differential identification of mediasiatica with primers FtM_452000_F, FtM_452000_R and TaqMan probe FtM_452000_probe	Ct (cycle threshold) in qPCR for the detection of Francisella spp. using pri-mers isftu-2_F_242, isftu-2_R_396 and TaqMan probe isftu-2_Probes_331
Erwinia tasmaniensis	Escherichia fergusonii			10.75	Not detected	Not detected
	Shigella sonnei			7.32	Not detected	Not detected
	Shigella flexneri			4.86	Not detected	Not detected
	Klebsiella pneumoniae			5.54	Not detected	Not detected
	Klebsiella oxytoca			11.20	Not detected	Not detected
	Serratia proteamaculans			8.09	Not detected	Not detected
	Serratia marcescens			3.95	Not detected	Not detected
	Serratia liquefaciens			12.47	Not detected	Not detected
	Enterobacter cloacae			6.23	Not detected	Not detected
	Pantoea agglomerans			14.91	Not detected	Not detected
	Erwinia endophytica			3.68	Not detected	Not detected
	Erwinia tasmaniensis			9.78	Not detected	Not detected
Bacillaceae	Bacillus pumilus			15.62	Not detected	Not detected
	Bacillus aerius			5.16	Not detected	Not detected
	Bacillus wiedmannii			16.44	Not detected	Not detected
	Bacillus velezensis			11.88	Not detected	Not detected
	Bacillus licheniformis			4.72	Not detected	Not detected
	Bacillus cereus			6.99	Not detected	Not detected
Brucellaceae	Brucella abortus			17.30	Not detected	Not detected
	Brucella melitensis			8.57	Not detected	Not detected
Pasteurellaceae	Pasteurella multocida			3.14	Not detected	Not detected
	Mannheimia ruminalis			13.11	Not detected	Not detected
	Mannheimia granulomatis			7.89	Not detected	Not detected
	Mannheimia varigena			10.04	Not detected	Not detected
	Mannheimia glucosidal			3.28	Not detected	Not detected
Enterococcaceae	Enterococcus durans			9.35	Not detected	Not detected
	Enterococcus hirae			18.00	Not detected	Not detected
	Enterococcus casseliflavus			8.78	Not detected	Not detected
	Enterococcus faecalis			5.95	Not detected	Not detected
Pseudomonadaceae	Pseudomonas peli			14.06	Not detected	Not detected
	Pseudomonas mandelii			4.45	Not detected	Not detected
	Pseudomonas mucidolens			16.89	Not detected	Not detected
	Pseudomonas putida			12.01	Not detected	Not detected
	Pseudomonas silesiensis			3.83	Not detected	Not detected
Staphylococcaceae	Staphylococcus haemolyticus			10.31	Not detected	Not detected
	Staphylococcus capitis			6.67	Not detected	Not detected
	Staphylococcus sciuri			17.15	Not detected	Not detected
	Staphylococcus epidermidis			11.54	Not detected	Not detected
	Staphylococcus chromogenes			4.12	Not detected	Not detected
	Staphylococcus intermedius			15.29	Not detected	Not detected
	Staphylococcus caprae			8.23	Not detected	Not detected
	Macrococcus equipercicus			5.63	Not detected	Not detected
	Macrococcus bovicus			3.47	Not detected	Not detected
	Macrococcus canis			13.74	Not detected	Not detected
	Macrococcus caseolyticus			9.49	Not detected	Not detected
Streptococcaceae	Lactococcus garvieae			14.27	Not detected	Not detected
	Streptococcus criceti			6.42	Not detected	Not detected
	Streptococcus pluranimalium			10.93	Not detected	Not detected
Lactobacillaceae	Lactobacillus pontis			4.95	Not detected	Not detected
	Lactobacillus crispatus			18.00	Not detected	Not detected
	Lactobacillus paraplantarum			8.90	Not detected	Not detected
	Lactobacillus jensenii			7.61	Not detected	Not detected
	Lactobacillus paracasei			11.06	Not detected	Not detected
	Lactobacillus gasseri			12.59	Not detected	Not detected
	Lactobacillus iners			3.02	Not detected	Not detected
Propionibacteriaceae	Propionivibrio limicola			5.32	Not detected	Not detected
Rhodobacteraceae	Rhodobacter kroppensteti			9.86	Not detected	Not detected
	Rhodobacter corynebacterioi			17.49	Not detected	Not detected
Moraxellaceae	Moraxella bovoculi			10.19	Not detected	Not detected
	Acinetobacter junii			14.60	Not detected	Not detected
Rhizobiaceae	Rhizobium nepotum			3.66	Not detected	Not detected
Alcaligenaceae	Alcaligenes faecalis			12.88	Not detected	Not detected
Cardiobacteriaceae	Suttonella indologenes			6.30	Not detected	Not detected
Paenibacillaceae	Paenibacillus mucilaginosus			4.58	Not detected	Not detected
	Paeniclostridium sordellii			15.73	Not detected	Not detected
Atopobiaceae	Atopobium vaginae			8.47	Not detected	Not detected
Erwiniaceae	Erwinia endophytica			11.21	Not detected	Not detected
	Erwinia tasmaniensis			7.03	Not detected	Not detected
Corynebacteriaceae	Corynebacterium halotolerans			3.91	Not detected	Not detected
	Corynebacterium epidermidicanis			13.36	Not detected	Not detected
Clostridiaceae	Clostridium chauvoei			5.78	Not detected	Not detected
	Clostridium haemolyticum			9.15	Not detected	Not detected
Aerococcaceae	Aerococcus urinaeequi			16.22	Not detected	Not detected
Solibacillaceae	Solibacillus isronensis			3.26	Not detected	Not detected
Pediococcaceae	Pediococcus acidilactici			10.61	Not detected	Not detected
Brevibacillaceae	Brevibacillus borstelensis			4.12	Not detected	Not detected
Kingellaceae	Kingella negevensis			8.66	Not detected	Not detected
Burkholderiaceae	Bordetella bronchiseptica			14.83	Not detected	Not detected
Oxalobacteraceae	Massilia putida			5.48	Not detected	Not detected
Comamonadaceae	Xenophilus arseniciresiste			6.91	Not detected	Not detected
Xanthomonadaceae	Lysobacter xylanilyticus			17.94	Not detected	Not detected
	Lysobacter alkalisoli			11.32	Not detected	Not detected
Ochrobactraceae	Ochrobactrum anthropi			13.08	Not detected	Not detected
	Ochrobactrum thiophenivorans			7.77	Not detected	Not detected
Campylobacteraceae	Campylobacter jejuni			3.44	Not detected	Not detected
	Campylobacter showae			6.23	Not detected	Not detected
Francisellaceae	Francisella tularensis subsp holarctia	Tul-161_KZ	B.12	1	Not detected	14.1286
	Francisella tularensis subsp holarctia	Tul-17_KZ	B.4	1	Not detected	14.245
	Francisella tularensis subsp holarctia	Tul-155_KZ	B.4	1	Not detected	14.068
	Francisella tularensis subsp holarctia	Tul-139_KZ	B.4	1	Not detected	14.6519
	Francisella tularensis subsp holarctia	Tul-86_KZ	B.12	1	Not detected	14.7521
	Francisella tularensis subsp holarctia	Tul-87_KZ	B.12	1	Not detected	14.7628
	Francisella tularensis subsp holarctia	Tul-135_KZ	B.12	1	Not detected	14.3027
	Francisella tularensis subsp holarctia	Tul-71_KZ	B.12	1	Not detected	14.3056
	Francisella tularensis subsp holarctia	Tul-92_KZ	B.12	1	Not detected	14.2988
	Francisella tularensis subsp holarctia	Tul-11_KZ	B.12	1	Not detected	14.2758
	Francisella tularensis subsp holarctia	Tul-68_KZ	B.12	1	Not detected	14.8291
	Francisella tularensis subsp holarctia	Tul-93_KZ	B.12	1	Not detected	14.6666
	Francisella tularensis subsp holarctia	Tul-66_KZ	B.12	1	Not detected	14.0881
	Francisella tularensis subsp holarctia	Tul-7_KZ	B.12	1	Not detected	14.4668
	Francisella tularensis subsp holarctia	Tul-78_KZ	B.12	1	Not detected	14.4722
	Francisella tularensis subsp holarctia	Tul-61_KZ	B.12	1	Not detected	14.245
	Francisella tularensis subsp holarctia	Tul-151_KZ	B.12	1	Not detected	14.7377
	Francisella tularensis subsp holarctia	Tul-153_KZ	B.12	1	Not detected	14.5761
	Francisella tularensis subsp holarctia	Tul-99_KZ	B.12	1	Not detected	14.2873
	Francisella tularensis subsp holarctia	Tul-98_KZ	B.12	1	Not detected	15.329
	Francisella tularensis subsp holarctia	Tul-13_KZ	B.12	1	Not detected	13.9857
	Francisella tularensis subsp holarctia	Tul-6_KZ	B.12	1	Not detected	14.1997
	Francisella tularensis subsp holarctia	Tul-133_KZ	B.12	1	Not detected	14.4184
	Francisella tularensis subsp holarctia	Tul-52_KZ	B.12	1	Not detected	14.6032
	Francisella tularensis subsp holarctia	Tul-149_KZ	B.12	1	Not detected	14.3324
	Francisella tularensis subsp holarctia	Tul-97_KZ	B.12	1	Not detected	14.5428
	Francisella tularensis subsp holarctia	Tul-106_KZ	B.12	1	Not detected	14.8635
	Francisella tularensis subsp holarctia	Tul-128_KZ	B.12	1	Not detected	14.5028
	Francisella tularensis subsp holarctia	Tul-30_KZ	B.12	1	Not detected	14.7974
	Francisella tularensis subsp holarctia	Tul-2_KZ	B.12	1	Not detected	14.5382
	Francisella tularensis subsp holarctia	Tul-112_KZ	B.12	1	Not detected	14.4372
	Francisella tularensis subsp holarctia	Tul-20_KZ	B.12	1	Not detected	14.5365
	Francisella tularensis subsp holarctia	Tul-19_KZ	B.12	1	Not detected	14.5543
	Francisella tularensis subsp holarctia	Tul-15_KZ	B.12	1	Not detected	14.8496
	Francisella tularensis subsp holarctia	Tul-132_KZ	B.12	1	Not detected	14.8042
	Francisella tularensis subsp holarctia	Tul-76_KZ	B.12	1	Not detected	14.7643
	Francisella tularensis subsp holarctia	Tul-154_KZ	B.4	1	Not detected	14.6966
	Francisella tularensis subsp holarctia	Tul-18_KZ	B.4	1	Not detected	14.6598
	Francisella tularensis subsp holarctia	Tul-67_KZ	B.4	1	Not detected	14.7999
	Francisella tularensis subsp mediasiatica	Ftm_S1	M.I	1	19.3306	15.85
	Francisella tularensis subsp mediasiatica	Ftm_S10	M.I	1	19.1543	15.2513
	Francisella tularensis subsp mediasiatica	Ftm_S11	M.I	1	18.5337	14.9645
	Francisella tularensis subsp mediasiatica	Ftm_S13	M.I	1	19.3166	15.6949
	Francisella tularensis subsp mediasiatica	Ftm_S14	M.I	1	19.3738	15.2994
	Francisella tularensis subsp mediasiatica	Ftm_S15	M.I	1	19.5603	15.3973
	Francisella tularensis subsp mediasiatica	Ftm_S16	M.I	1	17.9244	15.4763
	Francisella tularensis subsp mediasiatica	Ftm_S17	M.I	1	19.119	14.4912
	Francisella tularensis subsp mediasiatica	Ftm_S18	M.I	1	18.1728	17.9983
	Francisella tularensis subsp mediasiatica	Ftm_S19	M.I	1	18.5999	15.6082
	Francisella tularensis subsp mediasiatica	Ftm_S2	M.I	1	19.3541	14.9143
	Francisella tularensis subsp mediasiatica	Ftm_S20	M.I	1	19.5731	14.8852
	Francisella tularensis subsp mediasiatica	Ftm_S21	M.I	1	18.6775	14.6541
	Francisella tularensis subsp mediasiatica	Ftm_S22	M.I	1	19.3998	15.438
	Francisella tularensis subsp mediasiatica	Ftm_S23	M.I	1	19.3256	15.9737
	Francisella tularensis subsp mediasiatica	Ftm_S24	M.I	1	19.4562	15.1678
	Francisella tularensis subsp mediasiatica	Ftm_S25	M.I	1	19.4365	15.6547
	Francisella tularensis subsp mediasiatica	Ftm_S26	M.I	1	19.7818	15.9645
	Francisella tularensis subsp mediasiatica	Ftm_S27	M.I	1	19.6922	16.1494
	Francisella tularensis subsp mediasiatica	Ftm_S28	M.I	1	19.1022	15.5388
	Francisella tularensis subsp mediasiatica	Ftm_S29	M.I	1	19.3498	15.83
	Francisella tularensis subsp mediasiatica	Ftm_S3	M.I	1	18.6423	15.9266
	Francisella tularensis subsp mediasiatica	Ftm_S31	M.I	1	18.5377	15.6513
	Francisella tularensis subsp mediasiatica	Ftm_S5	M.I	1	19.1678	15.9374
	Francisella tularensis subsp mediasiatica	Ftm_S6	M.I	1	19.6301	15.8561
	Francisella tularensis subsp mediasiatica	Ftm_S8	M.I	1	18.4451	15.3734
	Francisella tularensis subsp mediasiatica	Ftm_S9	M.I	1	18.8888	15.0674
	Francisella tularensis subsp mediasiatica	Ftm_S140	M.I	1	19.4346	14.9958
Cattle				200	Not detected	Not detected
Sheep				200	Not detected	Not detected
Mouse				200	Not detected	Not detected
